# Supplementary material for: High-flow nasal cannula versus continuous positive airway pressure in primary respiratory support for preterm infants: A systematic review and meta-analysis
Source: Front Pediatr. 2022 Nov 21;10:980024. doi: 10.3389/fped.2022.980024 (PMC9720183; doi:10.3389/fped.2022.980024)
Supplement: Supplementary file 1 [file Datasheet1.zip]

Archive with 4 entries (3 files):
- Supplementary Materials/
- Supplementary Materials/Appendix 1 Search strategy.pdf
- Supplementary Materials/Appendix 2 Risk of bias table of included studies..pdf
- Supplementary Materials/Appendix 3 Original data of included studies..xlsx
