# Supplementary material for: High-flow nasal cannula versus continuous positive airway pressure in primary respiratory support for preterm infants: A systematic review and meta-analysis
Source: Front Pediatr. 2022 Nov 21;10:980024. doi: 10.3389/fped.2022.980024 (PMC9720183; doi:10.3389/fped.2022.980024)
Supplement: Supplementary file 1 [file Datasheet1.zip › Supplementary Materials/Appendix 3 Original data of included studies..xlsx]

## Sheet: no-respiratory support failure
author	year	n.e	total.e	n.c	total.c	notes
Armanian	2019	19	35	13	37
Chen	2015	10	34	16	32
Ciuffini	2014	11	85	5	92
Demirel	2019	5	53	7	54
Farhat	2018	21	54	20	53
Feng	2016	15	77	8	76
Kadivar	2016	14	27	4	27
Lavizzari	2016	17	158	15	158
Li	2014	2	21	6	20
Manley	2019	20	72	12	68
Murki	2018	35	133	11	139
Öktem	2021	2	20	8	20
Roberts	2016	71	278	38	286
Sharma	2019	6	50	7	50
Shin	2017	16	42	9	43
Shirvani	2020	2	30	5	30
Shokouhi	2019	1	30	2	30
Wang	2013	5	30	4	30
Wang	2021	11	62	6	63
Yoder	2013	3	75	5	75
Zhai	2019	5	38	4	35
Zhang	2017	8	44	22	45

## Sheet: no-mechanical ventilation
author	year	n.e	total.e	n.c	total.c
Armanian	2019	5	35	12	37
Chen	2015	10	34	16	32
Ciuffini	2014	11	85	5	92
Demirel	2019	5	53	7	54
Farhat	2018	21	54	20	53
Feng	2016	15	77	8	76
Kadivar	2016	14	27	4	27
Lavizzari	2016	17	158	15	158
Li	2014	2	21	6	20
Mostafa-Gharehbaghi	2015	5	42	8	43
Murki	2018	9	133	13	139
Öktem	2021	2	20	8	20
Roberts	2016	43	278	33	286
Sharma	2019	6	50	7	50
Shin	2017	13	42	8	43
Shokouhi	2019	1	30	2	30
Wang	2013	5	30	4	30
Wang	2021	11	62	6	63
Yoder	2013	3	75	5	75
Zhai	2019	5	38	4	35
Zhang	2017	8	44	22	45

## Sheet: no-air leaks
author	year	n.e	total.e	n.c	total.c	notes
Armanian	2019	2	35	5	37
Chen	2015	2	34	8	32
Ciuffini	2014	3	85	2	92
Demirel	2019	2	53	1	54
Farhat	2018	7	54	5	53
Feng	2016	0	62	2	68
Kadivar	2016	0	27	0	27
Lavizzari	2016	3	158	4	158
Mostafa-Gharehbaghi	2015	1	42	3	43
Murki	2018	0	133	1	139
Öktem	2021	0	20	0	20
Roberts	2016	10	278	8	286
Shin	2017	2	42	0	43
Shokouhi	2019	0	30	0	30
Wang	2013	2	30	2	30
Wang	2021	5	62	6	63
Yan	2020	1	47	2	47
Yao	2019	0	47	2	47
Zhai	2019	1	38	2	35
Zhang	2017	3	44	12	45
Zhang	2019	2	40	8	40

## Sheet: no-nasal trauma
author	year	n.e	total.e	n.c	total.c	notes
Chen	2015	3	34	15	32
Farhat	2018	5	54	13	53
Feng	2016	5	62	16	68
Li	2014	0	21	6	20
Mostafa-Gharehbaghi	2015	14	42	27	43
Murki	2018	7	133	13	139
Öktem	2021	7	20	8	20
Roberts	2016	23	278	53	286
Sharma	2019	5	44	15	43
Shokouhi	2019	0	30	2	30
Wang	2013	1	30	7	30
Wang	2021	1	62	14	63
Yan	2020	1	47	6	47
Yao	2019	2	47	3	47
Zhai	2019	0	38	6	35
Zhang	2017	6	44	21	45
Zhang	2019	2	40	9	40

## Sheet: no-abdominal distention
author	year	n.e	total.e	n.c	total.c	notes
Chen	2015	2	34	9	32
Li	2014	2	21	5	20
Öktem	2021	8	20	7	20
Wang	2021	5	62	13	63
Yan	2020	2	47	8	47
Yao	2019	2	47	1	47
Yu	2018	3	55	10	55
Zhang	2017	3	44	13	45
Zhang	2019	3	40	10	40

## Sheet: age-respiratory failure onset
author	year	n.e	m.e	sd.e	n.c	m.c	sd.c	notes
Murki	2018	133	4.05	5.25	139	19.19	23.97	h; data was transformed from (median, IQR) to (mean, sd), skewness of both the experimental and control data were significant, but we still transformed it, analysis based on such data should be interpretated cautiously.
Robets	2016	278	10.54	14.61	286	12.51	16.69	h; data was transformed from (median, IQR) to (mean, sd), skewness of both the experimental and control data were significant, but we still transformed it, analysis based on such data should be interpretated cautiously.

## Sheet: du-mechanical ventilation
author	year	n.e	m.e	sd.e	n.c	m.c	sd.c	notes
Chen	2015	34	4.86	3.1	32	6.47	3.49	d; data was transformed from (median, 25th-75th percentiles) to (mean, sd), no significant skewness of the experimental and control data was found.
Lavizzari	2016	158	3.13	2.84	158	3.42	3.59	d; data was transformed from (median, IQR) to (mean, sd), skewness of the control data was significant, but we still transformed it, analysis based on such data should be interpretated cautiously.
Zhang	2017	44	4.3	0.6	45	7.2	0.8	d

## Sheet: age-MV initiating
author	year	n.e	m.e	sd.e	n.c	m.c	sd.c	notes
Lavizzari	2016	158	23.49	20.95	158	9.81	11.97	h; data was transformed from (median, IQR) to (mean, sd), skewness of both the experimental and control data were significant, but we still transformed it, analysis based on such data should be interpretated cautiously.
Murki	2018	133	33.44	50.96	139	17.86	22.66	h; data was transformed from (median, IQR) to (mean, sd), skewness of the experimental data was significant, but we still transformed it, analysis based on such data should be interpretated cautiously.

## Sheet: du-respiratory support
author	year	n.e	m.e	sd.e	n.c	m.c	sd.c	notes
Armanian	2019	35	101.3	146.53	37	75.62	95.57	h; data was transformed from (median, minimum–maximum) to (mean, sd), skewness of both the experimental and control data were significant, but we still transformed it, analysis based on such data should be interpretated cautiously.
Chen	2015	34	13.89	9.67	32	14.75	10.48	d; data was transformed from (median, 25th-75th percentiles) to (mean, sd), no significant skewness of the experimental and control data was found.
Feng	2016	62	10.02	8.58	68	7.71	7.57	d; data was transformed from (median, 25th-75th percentiles) to (mean, sd), skewness of the experimental data was significant, but we still transformed it, analysis based on such data should be interpretated cautiously.
Lavizzari	2016	158	4	2.99	158	4.35	3.74	d; data was transformed from (median, IQR) to (mean, sd), no significant skewness of the experimental and control data was found.
Li	2014	21	67.05	34.76	20	79.8	40.44	h
Murki	2018	133	65	99.9	139	69	94.8	h
Roberts	2016	278	4.35	3.73	286	3.7	2.98	d; data was transformed from (median, IQR) to (mean, sd), skewness of both the experimental and control data were significant, but we still transformed it, analysis based on such data should be interpretated cautiously.
Shin	2017	42	71.54	51.27	43	58.38	41.42	h; data was transformed from (median, 25th-75th percentiles) to (mean, sd), no significant skewness of the experimental and control data was found.
Shokouhi	2019	30	3.31	1.79	30	4.31	5.26	d
Wang	2013	30	5.75	2.24	30	4.66	2.51	d
Zhang	2017	44	13.2	1.5	45	13.6	1.6	d
Zhang	2019	40	13.55	1.47	40	13.42	1.55	d

## Sheet: du-non-invasive RS
author	year	n.e	m.e	sd.e	n.c	m.c	sd.c	notes
Chen	2015	34	9.6	9.67	32	9.53	8.92	d; data was transformed from (median, 25th-75th percentiles) to (mean, sd), skewness of the control data was significant, but we still transformed it, analysis based on such data should be interpretated cautiously.
Demirel	2019	53	72	105.16	54	73.77	116.53	h; data was transformed from (median, IQR) to (mean, sd), no significant skewness of the experimental and control data was found.
Lavizzari	2016	158	3.85	2.99	158	4.2	3.74	d; data was transformed from (median, IQR) to (mean, sd), skewness of both the experimental and control data were significant, but we still transformed it, analysis based on such data should be interpretated cautiously.
Öktem	2021	20	8.37	6.16	20	6.04	3.48	d; data was transformed from (median, minimum–maximum) to (mean, sd), skewness of both the experimental and control data were significant, but we still transformed it, analysis based on such data should be interpretated cautiously.
Sharma	2019	50	69.1	37.75	50	67.57	45.48	h
Wang	2021	62	172.47	10.63	63	170.92	9.79	h
Yan	2020	47	6.58	1.34	47	6.24	1.26	d
Zhai	2019	38	59.8	10.2	35	57.2	11.3	h
Zhang	2017	44	6.7	1.3	45	7.9	1.4	d
Zhang	2019	40	6.53	0.66	40	6.77	0.82	d

[truncated: 18 more sheets: du-Oxygen therapy, no-surfactant, no-surfactant multiple doses, no-hypercapnia, no-apnea, no-pulmonary hemorrhage, no-pneumonia, no-BPD, no-sepsis, no-NEC, no-IVH, no-periventricular leukomalacia, no-PDA, no-ROP, no-Death, age-enteral feeding, no-exclusive breastfeeding, du-hospital stay]
